# Supplementary material for: Cellulose-functionalized magnetic nanoparticle-mediated isolation of novel cellulolytic bacteria
Source: Appl Environ Microbiol. 2025 Aug 29;91(10):e00788-25. doi: 10.1128/aem.00788-25 (PMC12542705; doi:10.1128/aem.00788-25)
Supplement: Supplemental tables — Table S1, basic genome characteristics of the recovered genome bins; Table S2, diet composition and nutrient composition of basal diet in the experiment. [file aem.00788-25-s0001.xlsx]

## Sheet: Table S1
Table S1 Basic genome characteristics of the recovered genome bins
ID	Genome size (Mbp)	Taxonomy	Number of contigs	Relative abundance (RPKM)	Completeness	Contamination
Bin77	1.92	g__Oribacterium	125	43.69	92.88	0
Bin33	2.23	f__Sphaerochaetaceae	115	28.89	95.33	1.15
Bin164	2.59	g__Pseudobutyrivibrio	107	26.02	95.73	0
Bin114	1.82	f_Lachnospiraceae	66	17.89	92.22	0
Bin137	1.76	g__Succiniclasticum	49	14.1	97.17	0
Bin139	1.93	g__Succiniclasticum	53	6.7	94.7	0

## Sheet: Table S2
Table S2 Diet composition and nutrient composition of basal diet in the experiment
Item	Content
Ingredient, % of DM
Leymus chinensis	3.64
Alfalfa hay	27.93
Corn silage	27.93
Corn grain	22.22
Soybean meal	11.6
Cottonseed Meal	5.01
CaHPO4	0.59
NaCl	0.49
Premixa	0.59
Total	100
Chemical composition, % of DM
CP	16.7
EE	2.2
NDF	44.2
ADF	26.1
Ash	7.7
Ca	0.8
P	0.3
Note: a One kilogram of premix DM contained the following: VA, 2,000,000 IU; VD, 600,000 IU; VE, 10,800 mg; Fe, 5,500 mg; Cu, 4,080 mg; Mn, 4,989 mg; Zn, 17,500 mg; I, 180 mg; Se, 110 mg; Co, 8,805 mg.
